# Supplementary material for: Facial Width-To-Height Ratio Relates to Alpha Status and Assertive Personality in Capuchin Monkeys
Source: PLoS One. 2014 Apr 4;9(4):e93369. doi: 10.1371/journal.pone.0093369 (PMC3976278; doi:10.1371/journal.pone.0093369)
Supplement: Data S1 — Raw data presented in this manuscript. (XLSX) [file pone.0093369.s001.xlsx]

## Sheet: Sheet1
	ID	Sex	Age	fWHR	Assertiveness	Alpha	weight
	G1	female	4	2.2	2.99	NO	2.1
	G2	male	4	2.06	3.06	NO	1.7
	G3	male	5	2.01	3.21	NO	2.27
	G4	female	16	2.13	2.5	NO	2.54
	G5	female	10	2.02	3.4	NO	2.17
	G6	female	12	2.06	2.02	NO	3.5
	G7	female	6	2.19	5.02	NO	3.99
	G8	female	25	1.94	2.15	NO	2.44
	G9	female	6	2.11	5.08	NO	3.19
	G10	female	8	2.31	3.23	NO	3.62
	G11	female	40	1.91	2.06	NO	2.04
	G12	female	7	2.36	5.44	NO	3.96
	G13	female	15	2.43	4.58	YES	2.85
	G14	female	10	2.15	5.01	YES	2.5
	G15	female	40	1.97	5.54	YES	2.7
	G16	male	9	2.52	3.75	NO	3.32
	G17	male	22	2.18	4.13	NO	3.47
	G18	male	7	2.23	4.23	NO	3.07
	G19	male	8	2.13	3.21	NO	5.93
	G20	male	14	2.29	5.66	YES	3.57
	G21	male	15	2.48	5.96	YES	4.52
	G22	male	14	2.58	4.79	YES	7.36
	L1	female	3	2.05	2.95	NO
	L2	female	4	2	3.45	NO
	L3	male	2	2.29	3.78	NO
	L4	male	3	1.96	3.47	NO
	L5	male	3	2.01	4.14	NO
	L6	male	4	2.08	3.53	NO
	L7	male	5	2.09	2.61	NO
	L8	male	5	2.05	3.08	NO
	L9	female	7	2.27	3.74	NO
	L10	female	9	2.33	4.1	NO
	L11	female	14	2.27	5.18	YES
	L12	female	12	2.24	4.84	YES
	L13	male	8	2.13	3.01	NO
	L14	male	38	2.46	4.86	YES
	L15	male	8	2.25	4.49	YES
	L16	male	38	2.29	3.05	YES
	N1	female	2	2.15	3.16	NO	1.5
	N2	male	3	2.09	3.06	NO	1.8
	N3	male	3	2.28	3.06	NO	2.6
	N4	male	3	2.26	3	NO	2.5
	N5	male	4	2.19	4.63	NO	2.6
	N6	male	4	2.1	3.53	NO	2.3
	N7	male	4	2.07	3.16	NO	2.6
	N8	male	2	2.07	3.28	NO
	N9	female	5	2.32	3.23	NO	1.8
	N10	male	5	2.08	3.9	NO	3.4
	N11	female	6	2.11	5.19	NO	2.6
	N12	female	13	2.13	2.65	NO	3.5
	N13	female	31	2	3.66	NO	2.6
	N14	female	8	2.18	4.5	NO	2.5
	N15	female	10	2.05	2.38	NO	3.1
	N16	female	26	1.94	2.63	NO
	N17	female	13	2.08	4.81	YES	3.1
	N18	female	14	2.24	4.28	YES	2.6
	N19	male	6	2.01	2.54	NO	3.1
	N20	male	8	2.04	2.71	NO	3.4
	N21	male	8	2.08	3.63	NO	3.5
	N22	male	6	2.11	4.98	YES	3.1
	N23	male	20	2.43	4.46	YES	4.6
	N24	male	9	2.23	5.06	YES	3.9
	N25	male	10	2.31	5.17	YES	4.6
	N26	male	11	2.56	5.48	YES	5.1
